# Supplementary material for: Monoconjugation of Human Amylin with Methylpolyethyleneglycol
Source: PLoS One. 2015 Oct 8;10(10):e0138803. doi: 10.1371/journal.pone.0138803 (PMC4598023; doi:10.1371/journal.pone.0138803)
Supplement: S2 File — (XLSX) [file pone.0138803.s005.xlsx]

## Sheet: Aggregation_Fast
	Time, min	pH7. hA	pH7. hA	pH7. hA	pH8. hA	pH8. hA	pH8. hA	pH9. hA	pH9. hA	pH9. hA	pH10. hA	pH10. hA	pH10. hA		pH 7 hAPEG	pH 7 hAPEG	pH 7 hAPEG	pH 8 hAPEG	pH 8 hAPEG	pH 8 hAPEG	pH 9 hAPEG	pH 9 hAPEG	pH 9 hAPEG	pH 10 hAPEG	pH 10 hAPEG	pH 10 hAPEG
	0	8.3838	12.9807	2.7893	3.7903	13.1737	2.8138	2.2335	11.0737	-3.8128	4.2474	3.308	-2.095		-11.7936	-24.4767	-22.7625	-27.7065	-14.4107	-21.4595	-26.4661	-16.8944	-19.9744	13.1499	10.1521	18.4897
	5	10.0164	13.3803	4.32	6.2705	13.1804	6.1544	4.3541	14.1208	-2.7655	5.2278	6.4343	0.1066		22.1636	-5.8744	3.4777	17.3868	8.4362	2.5566	16.0382	9.3087	20.6018	19.921	15.3718	21.0141
	10	9.4554	12.8271	4.4335	6.4943	12.0315	5.2965	4.5564	14.7861	-2.4293	4.7756	7.0377	0.82		18.5928	7.6243	10.3764	21.2955	16.6215	10.5015	17.7915	17.2922	22.4192	18.5839	20.5037	22.3862
	15	9.1396	13.6688	6.2095	8.4849	12.2531	5.8179	5.014	14.884	-1.364	5.9399	7.8864	2.605		16.4837	12.055	9.0351	23.9689	21.6552	10.4143	19.5191	19.7015	22.7459	17.8085	20.861	26.2175
	20	10.1502	13.0758	6.1651	8.4981	11.9358	5.5936	4.8919	14.3222	-0.7401	6.1802	7.8751	1.9039		15.1152	14.8144	7.9389	23.5479	21.2938	10.8465	20.9222	21.443	22.1263	14.6754	20.7009	27.4025
	25	10.9452	13.2305	6.5995	8.8627	12.1519	5.9871	5.9412	14.1184	0.3521	6.5228	8.4767	2.0362		14.6883	16.1372	9.7952	22.4333	19.4796	11.8903	19.0994	22.318	21.5804	13.5032	21.9304	29.4034
	30	10.6453	12.6773	6.2274	8.4154	12.1238	6.87	6.0109	15.0176	0.4113	6.4427	8.7644	2.1445		10.5594	13.5346	6.8741	16.5371	16.4273	10.2035	16.032	17.0758	18.3848	12.0223	19.8589	27.5373
	35	10.8589	13.1979	6.5039	8.6981	12.0844	7.9063	6.1221	15.7741	0.6459	6.6727	9.0824	3.0957		10.7587	13.5565	8.0534	15.4591	14.4001	11.4864	15.2903	16.0723	16.8857	11.7775	18.5548	25.6673
	40	10.7882	13.1012	8.1483	9.0198	11.7695	8.5321	6.6715	16.4302	1.4922	6.3714	9.4593	4.3816		8.8521	11.2542	8.2303	13.6652	13.2345	11.0361	13.9587	15.4618	15.4774	11.4911	16.4338	21.7031
	45	10.5508	12.9177	8.4674	10.003	11.4467	8.9187	6.5966	16.5753	1.7902	6.871	9.8845	5.4418		7.8658	8.936	7.9611	12.2375	13.4574	11.1093	12.5942	13.2815	14.1291	11.1053	15.227	19.9427
	50	10.5525	12.398	8.2262	9.7426	11.5751	7.7405	6.3231	15.8587	1.3514	6.8711	9.4066	4.7961		7.7731	9.6456	7.6947	12.1719	12.9791	11.2889	11.6438	12.2197	12.8809	10.5496	14.235	17.7319
	55	10.2945	11.9703	7.8293	9.3597	11.0892	7.7523	6.0523	15.0142	1.9647	6.1214	9.6992	4.7218		6.5348	9.6134	6.9138	9.3569	11.8962	9.7953	9.8095	10.5173	11.834	10.5367	13.8123	16.2964
	60	10.379	11.5534	7.6174	8.8459	10.83	7.9583	6.1236	14.6381	2.2292	6.5522	9.6592	4.8147		5.8713	10.0534	6.3692	8.9332	11.2385	9.4625	9.5744	11.228	11.8347	10.8691	13.8163	15.6579
	65	10.9456	11.5187	8.5888	9.4302	11.2663	9.2455	6.6204	15.196	2.6447	7.4668	10.0196	5.0533		5.0986	10.0538	6.7823	9.7228	11.7359	9.9664	8.5864	12.4206	12.3349	11.5098	13.2452	15.3823
	70	10.3805	10.7366	8.7119	8.6749	10.7987	9.2764	6.604	15.3763	2.6644	6.0948	9.8909	5.6075		3.9899	7.7279	5.1771	6.4384	10.7071	8.8542	6.7611	10.7174	10.3309	10.9569	11.9647	15.0587
	75	9.8798	10.6697	8.2171	9.0367	10.5343	8.8334	6.2649	15.2646	2.0996	5.8303	9.3003	5.8363		4.964	6.8469	5.0748	8.6573	10.3452	9.015	6.5184	9.5543	10.5074	10.7411	11.249	14.157
	80	9.0415	9.9222	8.6364	8.9221	10.2186	9.0919	6.8496	14.7376	2.6976	6.8972	9.1495	6.2777		4.1906	7.8079	5.4325	5.4642	11.4834	9.2418	7.6147	9.737	11.6133	10.9337	11.9768	13.7674
	85	9.9651	10.481	9.8206	9.8789	9.9558	9.6102	7.2343	14.9352	3.866	7.7711	9.7883	6.7408		4.4803	8.9763	5.8847	5.515	11.9105	10.0671	7.9064	10.6779	12.1622	11.4108	13.0068	14.0647
	90	9.3991	9.9783	9.1234	9.2339	9.0577	8.8214	6.3912	14.0466	3.5765	7.1855	9.7872	5.8905		-0.163	8.8406	5.5677	3.9708	11.687	9.8938	6.8683	10.5214	11.8087	10.8813	12.6901	14.1303
	95	9.5452	9.7707	9.7127	9.3146	9.5854	8.8269	6.8018	13.9623	3.6913	7.0637	9.5003	5.8082		1.0988	9.0728	5.9795	4.9778	12.0915	9.5217	8.001	11.2788	12.4926	11.6036	13.1252	14.3363
	100	9.5168	10.0214	10.1725	9.2879	9.9908	8.8728	6.7667	13.7043	3.9718	6.7484	8.6822	6.5732		1.6783	9.3535	6.5373	5.4892	12.276	10.0012	8.367	12.0954	12.3498	11.8601	12.6036	14.4893
	105	8.6983	9.3588	10.2038	9.5602	9.6064	9.2745	6.6108	13.8934	3.3052	5.4553	8.1705	6.2448		2.5406	9.3815	6.4615	6.301	12.7161	10.1111	9.3461	11.3393	12.55	11.7712	11.8081	14.4523
	110	8.4538	8.6996	10.2182	8.6398	9.4587	8.815	6.1919	13.0475	3.1405	5.7168	8.1603	6.0208		3.5577	8.8491	6.0237	7.1394	12.7481	9.6639	9.4755	11.1839	12.2621	11.7471	11.925	14.3222
	115	8.8483	9.1754	10.6734	8.8251	9.1263	8.4003	5.9245	12.8094	3.5377	5.5303	8.2747	6.4797		2.8387	9.4099	6.6572	7.2954	13.0379	10.1161	9.1527	11.8239	12.538	12.2739	12.8831	14.8145
	120	8.1311	9.2518	10.0893	8.4109	8.9132	7.6774	5.1659	11.6815	3.4643	4.9847	8.1918	5.3182		3.3765	9.5221	6.3695	7.1845	12.7074	9.4125	9.1352	11.0572	11.9084	12.0648	13.0877	14.6131
	125	7.9229	9.3794	10.3745	7.3011	8.6133	7.7197	5.1888	10.9655	3.1568	5.4096	7.5946	5.6284		3.5301	10.1037	6.6122	7.818	12.4719	9.5391	8.9122	11.2017	12.3707	12.0292	13.0746	14.4834
	130	8.2952	8.9235	10.0754	7.018	8.4975	7.54	5.4001	10.4442	4.053	4.9994	7.6505	5.486		3.044	10.6062	7.0569	8.0034	12.2122	10.0069	9.4392	12.1971	12.8851	12.0965	12.838	15.1814
	135	8.2549	8.999	10.73	7.1899	8.9887	8.665	5.9235	11.3294	5.0781	4.8771	8.7949	7.2598		2.9131	9.8262	6.9719	7.3964	13.0795	10.787	9.7366	12.462	13.045	12.8885	12.5271	15.3786
	140	7.5089	8.272	10.9612	6.1755	8.1735	7.7569	5.4558	11.0804	3.9491	4.4731	7.8293	6.7657		5.0739	10.6619	7.6911	8.8736	13.2971	10.5803	10.5464	12.1309	13.2812	12.5322	12.4119	14.9308
	145	7.9341	8.7366	11.1741	6.5748	8.1482	8.0086	4.5855	11.5334	4.4692	5.1539	8.3047	7.7186		4.9358	10.7527	7.4538	8.7131	13.4619	10.9038	10.3819	12.0146	13.476	12.9539	13.5206	15.0185
	150	7.8983	8.6588	10.9948	6.4958	7.5374	8.2028	4.1721	11.4442	4.2954	5.3281	7.9243	7.3179		6.4427	11.1257	7.8208	9.5842	13.2953	10.2517	10.6674	11.8965	13.2291	12.9838	13.3271	14.7141
	155	8.0583	8.7572	11.3001	6.2848	8.0296	8.3213	4.2024	11.4028	4.4374	5.2449	7.5041	6.7486		6.9396	11.1977	7.9336	10.305	13.1644	10.7287	11.1503	12.251	13.5927	12.4704	13.473	14.9461
	160	8.2991	9.248	11.4221	6.3373	8.3834	8.4501	4.0533	11.7169	4.2974	5.9597	8.2872	7.4007		6.1189	11.5578	8.1342	9.9071	13.2919	11.0342	11.2998	12.8158	14.3778	12.9484	13.5073	15.3326
	165	7.2428	8.8359	10.7653	5.2615	7.6557	7.7956	3.4093	10.7552	4.0044	5.0435	9.0786	6.5297		5.3654	10.6198	7.7858	8.722	12.1524	10.3091	10.4122	12.0052	13.1867	12.0633	12.2105	14.3786
	170	8.0405	9.2737	12.1352	6.042	8.0405	9.3661	4.6417	12.1071	5.2993	5.8134	8.9057	8.1701		6.5972	11.379	8.4096	10.0415	14.0974	11.33	11.8334	12.8588	14.267	13.171	13.1872	15.5035
	175	7.5749	8.5297	12.3008	5.6686	8.1245	8.0654	4.756	11.4688	5.4696	5.2789	8.64	6.9313		6.6537	11.133	8.3782	10.2012	13.6829	11.5805	11.1957	11.8578	14.1008	12.958	13.8357	15.2029
	180	7.0286	8.4022	12.0821	4.8503	6.9146	7.7669	4.1104	10.7772	5.1789	4.5799	7.6956	8.0075		6.3859	11.1794	7.8828	9.067	13.2773	11.2287	10.3762	11.4264	13.6045	12.2491	13.5381	14.8455
	185	6.7803	8.2286	12.5278	5.2492	7.3327	8.2973	4.683	11.3926	5.6488	4.6217	8.6352	7.3811		7.8369	11.4714	8.8848	10.6673	13.5689	11.3995	11.4216	11.6203	14.2322	12.6523	13.6398	14.7327
	190	7.439	7.8825	12.5029	5.2269	7.0235	9.2103	4.9076	11.0315	6.4297	5.3164	8.1398	7.9629		7.5627	11.6683	8.0529	9.956	13.1874	11.3399	11.1028	12.6324	13.9862	12.9023	13.5997	14.5118
	195	6.9448	7.8911	11.5961	4.6593	7.5617	9.5779	4.3198	10.4985	5.1607	5.0965	7.7079	7.2087		7.0017	11.0544	8.4746	9.4151	12.4956	11.3451	10.5776	12.3214	13.6374	12.0785	12.1643	14.6664
	200	7.4046	8.1176	12.5638	5.6848	6.8902	10.7805	5.2361	11.6064	5.9313	5.2464	8.581	8.2143		8.1122	11.425	8.9652	10.3447	14.0997	11.9605	11.7593	12.8514	14.7057	12.7807	13.171	15.351
	205	7.0294	7.321	12.2432	5.2732	6.7717	9.7795	5.1639	11.5366	5.6451	4.2106	8.5148	7.4975		7.5969	11.1223	8.4393	9.4175	13.6818	11.2673	11.1774	12.0087	14.3216	12.5123	13.6114	14.9896
	210	6.2273	6.2259	11.4833	5.1521	5.9958	9.4289	4.3836	13.0167	5.6297	4.036	8.2344	7.3724		6.7692	10.3565	7.9741	8.8501	12.7875	10.8631	9.8765	11.0407	13.1778	11.6958	12.2922	14.1804
	215	6.6109	6.5179	11.4457	5.2881	6.181	10.1285	5.0113	14.4966	6.3124	4.3418	8.8502	7.1506		7.4835	11.1993	8.1447	9.9131	13.6188	10.9074	10.6611	11.7297	14.1561	12.3267	13.3451	14.6672
	220	5.6378	6.5408	11.7101	3.8008	5.9253	9.7965	4.377	13.3215	6.0335	3.8007	8.425	7.0205		6.7846	11.2066	7.8938	9.4795	12.6673	10.8696	9.7784	11.9632	13.2417	11.6833	12.5533	14.2964
	225	6.0335	6.4876	11.9312	3.4566	5.3425	10.3328	4.5521	13.2542	5.9776	3.8177	7.9705	6.9009		7.9824	11.4445	8.4824	9.8067	13.1407	11.0099	10.1887	12.0568	13.8148	11.7754	12.2724	14.0782
	230	6.1263	6.4553	11.8233	3.7915	6.3937	10.4424	4.9268	13.2334	5.2116	2.551	7.6727	6.7937		8.2532	11.5942	8.79	9.7571	12.7477	11.2608	10.6323	12.3518	14.1243	12.025	12.1956	14.1027
	235	5.8686	6.3235	12.1047	4.2585	6.1868	10.4069	4.9304	13.1601	5.2484	3.1957	8.4679	7.3566		8.154	10.991	8.5193	9.4695	13.36	11.242	10.4445	11.9806	14.0971	12.1676	12.022	14.0599
	240	6.0692	5.7431	11.8234	4.5734	6.5893	10.4683	4.526	12.9289	5.0414	4.3113	8.8426	6.6139		8.357	11.485	8.4158	9.4614	13.8194	11.5904	10.2735	11.6726	14.2705	11.7351	12.7267	14.2331
	245	5.5179	5.536	11.8631	5.1415	5.6838	10.1174	5.0873	12.6621	5.5937	4.6985	9.4939	6.2388		8.4313	11.8697	8.6083	10.0655	14.2672	11.0648	10.5712	12.231	14.6657	12.2321	13.11	14.0521
	250	3.7895	5.0283	11.62	4.1799	5.421	9.2942	4.698	11.2012	5.2486	5.0045	8.8089	5.8963		7.8781	11.3638	8.069	9.4941	13.4556	10.4372	9.8738	12.2037	14.1485	11.5715	12.4743	13.6012
	255	4.8767	5.2488	10.7038	4.6291	5.7234	9.2424	4.664	10.9211	5.4629	5.2043	9.0285	7.0016		7.8487	11.3503	8.0134	9.4236	12.8193	10.6112	9.4858	12.3823	13.1941	11.3842	12.2037	13.9647
	260	6.0107	5.2964	11.9305	5.1958	5.7369	9.7322	5.8666	12.9963	6.3601	4.9992	9.7373	8.0356		8.646	11.9759	8.4065	10.0595	14.1032	11.7417	10.8563	13.964	14.4504	12.125	12.1544	14.2259
	265	5.5913	5.2594	12.179	4.6899	4.6005	9.7349	5.3377	10.4851	6.7771	5.3402	8.7077	7.6167		8.9832	11.3123	9.0039	10.1338	13.8574	11.6314	10.3366	12.6861	13.8959	12.2325	11.9021	13.9548
	270	6.1469	5.6532	13.8774	5.6674	4.9627	9.5147	4.992	12.2232	6.8332	5.6861	8.8991	7.6486		9.2195	11.9395	9.1468	10.5117	14.7145	12.0007	11.119	13.1745	14.6247	11.9356	12.1863	14.3514
	275	5.6694	6.0182	14.2432	5.1728	4.5058	9.1677	4.5298	11.6238	6.0394	5.8144	8.7492	8.0829		8.6561	11.1975	8.6677	9.4266	13.5736	10.4671	9.7186	12.2456	13.7822	11.0584	11.8608	13.2629
	280	6.1969	5.1404	14.9215	5.7938	4.9305	10.6177	4.4902	11.2287	6.2298	7.1075	10.0564	8.5211		8.9729	12.0685	9.0503	10.0731	14.147	10.8331	10.3356	13.1446	14.3538	11.9124	12.6644	13.6401
	285	5.9961	4.4105	15.294	5.1658	4.7815	9.8431	4.0753	9.8593	6.1494	7.8673	9.7926	8.6145		9.3401	11.6654	8.8665	10.3447	13.7232	11.462	10.0213	13.0831	13.9693	11.192	11.7469	13.3347
	290	6.1261	4.0502	15.6321	4.6235	4.6235	11.7981	3.6465	10.2201	6.4614	8.6363	9.8918	9.4055		8.8126	11.9376	8.5573	9.4718	13.5095	11.2271	10.3189	13.3744	13.7162	11.8122	11.5724	13.1186
	295	6.6625	4.58	15.3243	4.9108	3.8924	11.7784	3.9825	11.3235	6.5919	6.9098	10.015	9.3376		8.5626	11.2939	8.3077	9.5469	14.5621	11.3703	10.0477	13.0601	14.0872	11.2434	11.5486	13.0045
	300	6.3392	5.999	17.4978	5.5375	4.6334	12.1156	3.4928	11.3559	7.9979	6.2085	10.115	9.2629		9.4906	11.6714	8.7398	10.1879	14.2959	11.8686	10.2958	13.4719	14.5839	11.2253	11.874	13.3695
	305	6.4603	6.9197	18.7694	5.2671	4.7273	12.6819	3.7798	11.732	9.0403	7.435	11.503	8.1257		9.6053	12.4531	8.939	10.671	15.0384	12.3969	10.5176	13.4286	15.2174	11.312	12.3	13.0146
	310	7.1229	9.9454	19.1054	5.5857	5.1068	13.8605	4.9473	13.451	9.7803	9.2981	12.1562	8.3633		9.2254	12.5881	9.1566	10.3059	14.6257	11.5964	11.0018	13.4856	14.9042	12.1406	12.6186	13.4342
	315	5.9163	10.8186	18.9003	5.3762	4.7325	13.1837	4.3735	12.9592	10.6448	11.5476	12.9109	7.9466		9.9885	12.3673	9.0505	10.5265	14.4039	11.7502	10.9892	13.9914	14.4997	11.0947	12.1656	13.3109
	320	6.6237	13.7481	18.9251	4.5395	4.3137	13.69	5.2916	12.3481	10.4292	12.7872	9.4727	7.7905		8.3062	11.5955	8.1025	9.4743	13.3551	11.4778	9.3602	13.0571	13.4884	10.369	11.0951	12.424
	325	8.2693	18.6572	21.2859	6.0162	5.5025	14.1534	7.4101	13.3202	11.4497	13.5147	10.1108	9.5946		10.6848	12.6056	9.5543	10.4602	15.0764	12.2724	11.0778	14.8466	14.6557	11.4512	11.534	13.0991
	330	9.3767	22.0013	21.7207	6.9751	5.6655	12.5642	6.1851	11.15	12.1243	13.8999	11.377	10.0949		10.3375	12.1461	8.8019	10.0755	14.9608	12.1967	10.9402	14.1878	14.6609	11.306	11.0744	12.7506
	335	9.558	22.5278	21.1972	7.9405	5.408	12.6745	5.5464	10.7455	11.9314	13.7939	11.1456	9.8549		9.2319	11.2978	8.9424	10.0217	14.5777	11.5462	10.2466	13.3845	14.1944	10.4604	11.3088	12.1601
	340	9.6025	27.1904	20.1052	8.5302	5.2654	12.9851	5.1614	11.9912	12.9496	15.8533	10.7229	10.3558		10.2759	11.8814	8.787	10.2768	14.8255	11.1851	10.3854	13.1666	14.7178	10.7244	11.8101	12.7991
	345	9.364	32.0575	19.4768	8.3118	5.2088	13.5965	4.7925	13.7116	11.4669	17.1031	11.0242	10.0209		9.4141	11.6132	8.4001	9.3283	14.0321	11.0401	9.9821	13.0098	14.41	10.1551	11.4406	12.5234
	350	9.1397	34.9378	20.466	9.1733	6.0167	14.7144	4.8188	13.1605	11.0773	16.0927	11.527	10.5285		9.9606	11.9168	8.5382	10.1708	13.81	11.7086	10.2422	14.1137	14.4724	10.622	11.6803	12.5384
	355	7.8649	36.0764	20.089	7.816	7.1861	14.293	4.3064	12.9993	9.7225	21.5193	11.3577	10.9172		9.4047	11.4647	8.3462	9.1689	14.173	11.2073	9.9014	13.7694	13.6828	10.2669	10.6389	12.5856
	360	8.457	37.1712	20.7561	8.0413	9.4205	14.3089	3.57	13.3479	9.6091	24.8728	11.6041	9.6095		9.2948	11.2879	7.9276	9.0966	13.8057	11.1458	9.8205	12.8357	13.493	9.8476	10.1496	11.8618
	365	9.5104	35.9529	20.9988	8.5784	11.724	14.4554	4.2142	15.3479	9.6278	25.7987	11.5543	9.748		10.3439	11.3698	8.3116	9.713	14.3957	11.3775	9.9906	13.211	14.6441	10.0933	10.9098	11.5603
	370	10.3251	33.0483	21.8021	7.7855	12.1005	14.3565	4.0572	13.3161	8.9799	23.8046	12.6005	9.8247		10.2023	11.7596	8.4276	9.4567	14.3604	10.8581	10.092	13.1035	14.008	9.6362	10.8974	11.3488
	375	10.9025	33.6331	22.4141	8.3225	12.1531	14.1168	4.1304	11.6317	8.4969	22.5924	11.2104	9.9991		9.601	11.3211	7.7251	8.9455	13.704	10.1073	9.1418	12.5182	13.523	9.4701	10.3382	10.7258
	380	11.9808	36.3547	22.8217	10.1215	17.5396	12.4899	4.2712	12.6554	8.8459	23.9108	12.1797	10.5986		9.1378	11.165	7.6655	8.7892	13.7766	10.4587	9.1937	13.1115	13.2266	9.3552	10.705	11.4842
	385	11.8225	38.7876	24.5207	10.307	27.1475	13.3933	4.6619	12.4266	10.3367	24.0108	12.5154	14.6525		10.143	11.9187	8.251	9.5764	13.808	10.8667	9.9678	13.442	13.7734	10.1255	10.4666	11.7762
	390	13.7534	40.2242	25.1602	11.9642	33.5017	11.9379	4.6064	13.1739	10.2639	23.645	12.2801	15.4351		8.8099	11.3878	7.9859	8.6803	13.1881	10.9189	9.6039	13.1598	13.3174	9.3006	9.8203	10.7555
	395	14.1439	40.8806	27.0878	14.5274	36.4112	13.2251	5.0144	14.0389	11.362	24.2926	12.1145	16.9045		10.8068	12.131	8.7497	9.4363	14.6515	11.6233	10.0357	13.7368	14.2749	9.84	10.1623	11.7136
	400	16.1046	41.632	27.5144	14.1493	35.9299	12.4538	4.7387	15.3837	11.5527	23.3104	11.8294	16.0332		8.963	10.8677	7.7849	8.8316	13.4777	10.7242	9.4636	12.244	13.5643	9.5614	10.4129	11.3652
	405	17.2994	41.0062	28.4327	13.0978	35.9325	13.2248	4.0491	15.9632	13.7701	21.9091	11.0887	16.0369		8.5963	11.0507	7.6852	8.0548	13.9866	10.2897	9.0963	12.4826	13.304	9.3173	10.3972	11.0049
	410	17.5365	39.7923	28.9117	10.4644	37.5094	14.2396	3.7484	16.9413	14.6568	22.5805	12.1109	15.8441		10.2349	11.8263	8.0259	8.9171	13.7421	10.6031	9.3665	13.061	13.8934	9.527	10.2538	11.1858
	415	19.0758	38.3323	30.708	11.407	37.9007	15.017	3.2786	18.8412	13.7697	20.8222	19.6877	15.8794		10.3835	11.2847	7.7379	8.5037	12.5231	10.3354	9.5631	12.6156	12.8444	8.9716	9.5097	10.7347
	420	22.0736	37.8733	33.2707	12.4796	39.0619	16.0381	5.7368	18.3646	15.3264	25.7181	25.5994	17.5532		9.6869	11.225	8.2384	8.958	13.1026	11.1946	9.7557	13.3415	13.056	9.1771	10.0088	11.4699
	425	22.6993	36.6117	34.5055	13.4409	38.0014	15.8985	9.4519	19.2544	16.176	24.288	29.1737	18.8492		10.0243	11.172	8.0399	8.971	13.5104	11.0672	9.2067	12.8754	13.0671	9.1935	9.739	10.4581
	430	23.272	36.0149	36.8438	13.404	34.865	15.8286	12.91	21.3549	17.5375	24.0167	29.0784	20.6511		8.8727	10.8929	7.9762	8.6441	13.7092	11.0267	8.8122	12.7774	13.6395	9.8196	9.843	10.76
	435	25.6054	35.5186	40.9561	12.7488	30.0933	16.3488	14.02	23.0612	19.8375	23.7628	29.3658	20.6246		9.6044	11.0928	8.069	8.3577	13.3872	10.3666	9.2704	12.1256	13.4466	8.3705	9.8165	10.5266
	440	25.6647	32.2551	44.7954	14.1531	27.6404	17.4306	13.9025	21.5249	20.0352	23.7085	29.5015	20.3818		9.3327	11.0406	7.9662	8.45	12.907	9.9413	8.9596	12.1605	13.4575	8.5274	9.5748	10.4004
	445	27.3024	29.9295	51.026	14.7158	27.7137	17.5234	14.2668	23.84	22.3962	20.7009	30.7867	22.025		9.6476	11.4376	7.7728	9.0633	13.1003	10.4106	9.2792	12.9928	13.0937	8.3669	9.6686	10.494
	450	29.1096	30.3638	57.3683	12.648	31.1027	18.4323	15.7324	25.4994	25.9187	18.703	32.7095	24.4283		8.9674	11.2278	8.2003	8.4954	13.5238	10.7536	9.2188	12.7396	12.9929	8.5279	10.3111	11.1793
	455	30.6524	29.9955	59.004	10.883	38.3138	17.9651	16.8992	29.0586	28.0131	21.1711	35.758	26.1933		8.605	10.4812	7.7151	7.9171	12.821	10.518	8.8917	12.0575	13.0361	8.6599	9.2578	9.9602
	460	31.9786	30.3949	60.5921	9.1637	43.8993	17.9387	19.7113	32.8365	32.5904	21.9176	38.3611	27.6471		9.7651	10.9891	7.7073	8.231	12.5832	10.4609	8.9534	11.9761	12.9237	8.5892	8.8959	10.1778
	465	34.1737	33.6126	61.3345	8.8504	44.2568	16.9776	20.3767	33.8884	40.0648	24.7671	40.074	28.0483		9.7681	11.0377	7.728	8.486	12.7262	10.286	8.7441	11.8944	13.1197	8.1437	8.653	9.9837
	470	37.1996	36.3052	60.6011	9.4197	41.4026	19.406	21.3515	38.5727	43.9333	26.0982	43.2538	27.9487		8.3322	10.5566	7.4616	7.8225	12.8364	9.6921	8.3966	12.0876	13.0177	7.5562	9.1873	9.4019
	475	43.0291	41.9402	63.4831	9.8619	42.681	23.1226	22.3199	40.5078	44.4496	26.7445	42.6524	27.0494		8.6722	10.8292	7.6256	8.2307	13.155	9.72	8.6877	12.073	13.0417	8.1078	9.5803	10.2178
	480	45.0117	46.6231	63.1564	9.2601	41.1006	22.9757	22.8679	38.3181	45.5402	27.4842	44.6603	27.1695		9.6635	11.1713	7.7249	8.1489	12.3665	10.1236	8.7035	12.4667	12.8196	7.7662	9.0937	10.3685
	485	45.2167	51.2279	62.221	9.1412	41.9106	23.0381	23.0595	38.5672	47.6854	27.685	45.9998	27.4388		9.4953	11.1299	8.0013	8.3587	12.2517	10.6234	8.6981	12.276	13.0484	7.6362	8.3503	10.0843
	490	46.6541	57.7809	63.0351	10.8081	41.6576	22.8973	25.0474	40.8607	47.27	31.0955	47.4023	26.0685		8.4744	10.6264	7.9033	8.1639	13.4489	10.9436	8.7967	12.4417	13.4378	8.4121	9.0761	10.0299
	495	49.1518	60.2231	62.0909	12.7246	39.8966	20.943	26.3368	41.6946	44.9718	32.735	46.368	24.8549		9.5564	10.9959	7.9426	8.4629	12.5695	9.9042	8.0219	11.5875	12.7517	7.7136	9.13	9.8939
	500	50.5455	64.563	60.8058	14.0869	37.402	21.0897	28.7104	44.5763	43.3567	33.8228	48.4171	24.181		8.9902	11.1761	7.8552	7.5201	12.3556	9.61	8.316	11.2634	12.5982	7.4996	8.8979	9.4954
	505	50.2464	66.2316	62.2386	17.4518	35.6424	23.8256	28.1031	45.3158	41.7311	35.5581	49.0016	24.1586		9.2216	11.2139	7.8549	7.9488	12.8742	9.903	8.1103	12.4254	12.9411	7.1593	8.8786	9.8888
	510	50.1439	65.404	63.452	19.2687	34.4461	25.8488	29.7823	46.6149	39.4401	37.7382	48.8126	25.2996		9.6783	11.9574	7.9817	8.7182	12.0476	10.1529	8.5584	12.5132	13.2402	7.7293	9.3333	9.2017
	515	49.2183	64.8712	63.7322	24.5574	34.7005	26.7042	31.0443	47.4444	38.0544	40.0774	49.3852	28.3862		9.6059	11.0026	7.5569	7.2019	11.9448	9.5911	8.2305	12.2747	12.5249	7.4648	8.5486	9.4513
	520	49.8061	67.6999	64.8018	29.4486	39.1197	30.4943	32.6849	47.8051	38.0718	39.5898	49.6435	41.1446		10.1741	11.3978	8.2351	8.3669	12.9822	10.809	9.1861	12.4556	13.2541	7.627	8.1484	9.8767
	525	46.9579	67.2022	62.8807	33.8722	40.2005	30.6881	31.1055	47.7962	38.6181	38.0857	47.7202	40.1971		8.0197	10.3705	7.186	7.9433	12.5622	10.0967	7.8974	11.7592	12.8408	6.8399	8.5985	8.9805
	530	44.4663	67.0216	63.3633	35.1169	40.7495	31.8039	28.9956	48.8679	37.1964	37.7032	47.033	39.0868		9.7716	11.5861	7.1917	8.5842	12.249	9.9111	8.2186	11.833	12.8369	7.4309	8.5776	9.1315
	535	43.7033	67.6946	63.2457	36.5141	42.4317	31.8012	28.7403	47.7791	36.9436	38.7199	49.2455	38.4488		10.1421	11.7449	7.5324	7.8575	12.5213	10.2745	8.7618	12.0021	12.9572	7.3952	8.3502	9.0068
	540	41.9348	69.5797	62.6615	36.288	44.094	30.483	28.537	50.4305	36.7085	38.1633	48.1645	37.5238		8.703	11.3527	7.7688	8.334	12.3535	10.1343	8.2087	11.7324	12.9583	7.61	9.1432	9.0427
	545	40.6672	67.9437	61.9426	33.8756	45.0171	34.7434	27.4532	50.4944	36.2099	36.8977	45.5291	35.8175		9.9725	11.1631	7.1872	7.0152	11.5547	9.3733	7.592	11.5393	11.9264	6.7507	6.7321	8.1596
	550	39.848	68.1455	61.2781	32.7752	47.159	34.692	26.5199	50.5686	36.9769	35.3954	44.4789	35.1171		9.5005	10.9177	6.9458	7.287	11.3535	9.5881	8.0107	11.7242	12.078	6.8387	7.4424	8.3151
	555	39.6275	67.8651	62.0622	31.3451	48.8219	36.5109	26.7116	51.756	38.4777	34.0751	43.7171	34.4227		9.6813	10.9617	7.6811	7.3021	12.2128	10.0223	7.3664	11.1401	12.1408	6.9759	7.6836	9.3144
	560	39.0464	66.9423	62.0695	28.9146	50.6814	38.2101	24.3481	52.2012	38.5508	31.7964	43.6463	33.0723		8.7464	10.0727	7.2906	7.42	11.819	9.8448	7.4621	10.8944	12.1725	6.5724	8.0179	8.4723
	565	40.4261	65.4715	63.1956	27.7642	51.9127	38.8732	24.5216	53.3218	39.3168	31.3059	44.9868	31.0571		9.5283	11.6702	7.0316	7.571	11.8895	9.6638	7.4657	10.9961	12.3444	6.5603	8.3324	9.1139
	570	41.5606	64.8356	64.0092	27.464	52.5401	40.805	26.2279	54.0362	40.1336	31.2014	44.9172	31.1216		10.1785	11.9741	7.3052	8.2096	12.253	9.4119	7.7477	11.9231	12.7033	6.9656	8.2986	8.9201
	575	42.7212	61.1938	63.7272	26.7513	55.4382	43.6364	27.2369	54.4537	39.3374	30.0986	43.6238	31.7775		10.3763	11.6499	7.5692	7.5846	11.5434	9.884	7.9571	12.0141	12.2846	6.8388	7.1398	7.7451
	580	44.1697	59.8326	64.5773	27.452	54.3859	43.1471	29.3877	54.8843	38.3083	29.9943	44.1185	30.8663		9.6115	11.102	7.3566	8.0186	11.817	10.4505	8.0003	11.7347	12.3012	7.1786	8.485	7.5772
	585	46.0748	58.3297	65.6483	28.6947	54.3546	42.1818	29.8392	54.8749	38.233	32.5976	45.5257	32.0416		9.956	11.4879	7.2917	7.3145	12.1793	10.3252	8.008	11.8245	12.2837	7.2519	7.7424	8.9839
	590	45.9028	57.1939	67.0982	29.2883	56.3188	43.1063	30.6039	55.2453	40.4301	34.0999	47.9163	31.1928		10.6331	12.018	7.7292	7.8274	11.7896	9.9335	7.8299	11.718	12.5963	7.4193	8.4885	8.9215
	595	48.5844	54.6253	67.7715	28.9405	60.2558	43.4834	31.9606	55.1541	40.2046	34.2741	51.4505	30.6131		9.4003	11.1285	7.8383	7.8224	12.091	9.8608	7.7629	11.1949	12.5845	6.1673	7.8363	8.0983
	600	48.2178	52.4259	67.9829	31.5001	62.6171	42.8126	32.1439	54.9803	40.2428	33.7006	52.8332	29.2086		9.5676	11.6419	7.0843	8.0855	11.6277	9.2865	7.1305	11.1779	12.5861	6.4046	7.7509	8.1974
	605	50.9013	52.0816	68.6617	31.8591	63.8131	42.0053	34.5214	54.7303	41.1754	33.9648	53.8264	28.7334		10.741	12.229	7.6218	7.4206	11.6978	9.8857	7.4631	11.696	12.2339	6.6009	7.911	9.2301
	610	51.6549	51.4455	66.4645	32.7857	64.6342	41.4721	36.5172	53.1667	42.0516	35.4001	53.6138	30.3116		10.6582	12.2361	7.725	7.4149	11.8878	9.8709	7.9942	12.1517	12.3244	6.0478	7.3047	7.8468
	615	52.2036	49.9681	64.5104	32.1994	64.1225	41.5719	40.2603	54.329	41.8872	36.1133	53.7716	30.7601		10.655	11.565	7.8912	7.4384	11.981	9.8845	7.8242	11.461	12.0902	6.3835	7.3942	7.8353
	620	53.1627	49.8925	67.2902	32.0078	62.6078	42.432	42.7223	53.3296	42.3815	37.8317	53.2223	31.6426		9.5865	11.5905	7.6064	7.6141	12.0822	9.6951	7.2047	11.1002	12.203	6.1013	7.8389	8.2156
	625	52.5082	49.5348	62.516	31.1336	61.1934	42.358	44.1556	53.7111	41.7044	37.3776	52.1353	31.3931		10.053	12.0603	7.6149	6.9853	11.8519	8.8165	7.0878	10.5441	11.8897	6.55	6.9566	8.329
	630	53.0047	51.2615	63.7147	30.611	61.0613	44.5137	46.2725	54.067	42.2774	37.5344	52.3442	32.2492		10.1121	12.066	7.7222	7.3312	12.1636	9.0454	7.2631	11.0995	11.7557	6.969	7.3657	8.6172
	635	52.9511	52.0976	62.5189	30.1909	59.7578	47.5316	49.6265	54.3829	41.9242	37.4243	52.2197	31.3164		10.7794	12.7935	7.9172	7.9389	11.6403	9.4985	7.6932	11.3412	11.9909	6.2181	6.6959	7.7551
	640	53.6657	52.6333	63.5616	30.3276	58.4196	52.9717	52.9065	56.6534	43.0154	39.6189	53.3863	35.8034		11.937	13.2569	9.144	7.6793	11.9061	10.1415	8.6327	12.0043	12.6167	6.7993	7.9031	8.307
	645	52.7428	52.6826	62.3211	28.7716	56.0097	53.8171	47.8985	58.0545	42.3243	36.189	52.4232	33.1861		10.8406	12.5435	7.6842	7.9776	11.9185	9.6409	8.0311	11.3593	12.1721	6.1008	7.589	7.9484
	650	52.5066	52.8875	62.3507	27.8517	54.4438	54.8141	48.9832	59.8177	41.6866	35.5717	52.0236	33.173		10.158	12.2114	7.6331	7.5348	11.705	9.4968	7.4692	10.8681	12.3356	5.5573	7.7398	8.343
	655	54.5985	52.0472	61.2583	27.7125	51.9695	55.4909	49.4609	60.3095	41.667	36.9601	51.1954	33.1371		11.3416	12.6109	7.9009	7.8719	11.4251	8.9912	7.5563	10.5375	11.8969	5.3738	6.9389	7.4514
	660	52.6935	52.0437	64.6864	29.3814	51.8328	57.4318	49.793	60.5182	42.2081	36.9114	50.9133	37.4097		10.01	12.7207	7.89	7.9169	11.5467	9.3117	7.401	10.8918	12.0579	6.1697	7.7641	8.4807
	665	54.2835	52.0807	62.5904	30.0069	51.6411	55.1316	49.323	60.3058	42.3573	36.7525	50.1144	38.9293		11.463	13.4031	8.225	7.9397	11.61	9.5431	8.2121	11.05	12.1946	6.3422	7.4213	7.4764
	670	51.8195	51.823	66.3014	31.4996	53.4263	55.8299	49.52	58.5629	42.673	36.2768	49.3131	41.3902		11.2628	13.3971	7.953	7.7794	10.726	9.2807	7.7026	11.1727	11.3367	4.6868	7.1216	6.5004
	675	51.9797	51.2668	62.0282	32.6893	53.7176	56.6185	49.4374	58.0604	43.4991	37.1448	50.045	41.7808		11.475	13.4401	7.817	7.0422	12.1573	9.3086	7.4972	11.0938	11.5933	4.2834	6.2989	6.8328
	680	50.6868	62.7746	61.3369	33.4307	54.6611	57.4012	45.2481	59.0094	43.6228	37.5462	50.7888	40.1705		11.174	13.336	7.6892	7.2729	11.6978	9.4617	7.6323	10.4197	11.7176	4.3868	6.4166	7.0698
	685	51.179	54.1262	60.9679	34.6831	57.3986	58.9365	45.4104	59.1093	45.1987	37.5853	49.6135	39.161		9.8301	11.9375	7.4997	7.2376	11.6353	9.186	6.3404	10.4985	11.6831	5.0763	7.421	7.1119
	690	51.9491	56.0671	61.3313	36.0922	60.4095	61.1688	44.7646	59.8817	47.9905	37.9058	48.1871	39.992		10.0898	13.0003	8.189	7.893	12.2444	8.9963	7.3759	10.6448	12.1103	5.3861	7.4553	6.8628
	695	52.4375	55.0814	64.0543	36.734	62.6021	60.5294	44.123	59.3942	50.7816	40.0637	45.1879	38.4996		9.6341	13.0371	7.721	7.4125	12.2171	8.9572	7.2565	11.4161	12.1026	5.7944	7.8217	6.8959
	700	52.501	52.9161	61.5152	35.3995	63.6659	60.323	42.5008	60.2348	47.1447	39.6174	42.9051	38.7971		11.2777	13.8222	7.7515	6.7416	11.4848	8.7072	6.5785	10.8926	10.5542	5.0693	6.3851	7.4392
	705	54.804	52.9107	60.2588	36.4684	64.1753	61.7928	39.697	59.3616	48.2457	40.3162	43.5211	38.5594		11.4506	14.088	7.8206	6.5754	11.5541	9.4299	7.0004	11.2364	11.1061	5.2707	5.1734	7.0072

## Sheet: Binding_Isotherms
	Binding with Fluorescein-Labelled Murine Amylin								Binding with Fluorescein-Labelled CTR-1								Binding with Fluorescein-Labelled RAMP-3
	Murine Amylin, µM	Anisotropy	St Error		Human PEGylated Amylin, µM	Anisotropy	St Error		Murine Amylin, µM	Anisotropy	St Error		PEGylated Human Amylin, µM	Anisotropy	St Erro		Murine Amylin, µM	Anisotropy	St Error		PEGylated Human Amylin, µM	Anisotropy	St Error
	30	0.2644	0.0031342		30	0.27	0.0061282		30	0.1501	0.0038553		30	0.2069	0.0039101		30	0.1633	0.0053253		30	0.1286	0.0041889
	12	0.3001	0.0071826		12	0.2936	0.0085463		12	0.2009	0.0047009		12	0.1512	0.0080187		12	0.1892	0.001848		12	0.2199	0.006161
	4.8	0.3132	0.0060832		4.8	0.232	0.0116		4.8	0.1725	0.0043898		4.8	0.1045	0.0119		4.8	0.1895	0.0056075		4.8	0.1188	0.0054521
	1.92	0.3039	0.0060162		1.92	0.0836	0.0079556		1.92	0.1805	0.0021756		1.92	0.0528	0.0040426		1.92	0.1979	0.0025062		1.92	0.0614	0.003792
	0.768	0.2618	0.046		0.768	0.0698	0.0075582		0.768	0.064	0.0119		0.768	0.0548	0.0014544		0.768	0.1578	0.0041973		0.768	0.0486	0.0047804
	0.3072	0.0729	0.0063651		0.3072	0.0575	0.0042075		0.3072	0.0468	0.003326		0.3072	0.0595	0.003324		0.3072	0.0409	0.0038307		0.3072	0.0449	0.0045635
	0.1229	0.0662	0.0040003		0.1229	0.0637	0.0041521		0.1229	0.04	0.0014118		0.1229	0.0463	0.0047997		0.1229	0.0345	0.0037242		0.1229	0.0421	0.0037063
	0.0492	0.0553	0.0031711		0.0492	0.0707	0.0061736		0.0492	0.0393	0.0033422		0.0492	0.0432	0.0021211		0.0492	0.0355	0.0031406		0.0492	0.0481	0.0010676

## Sheet: Aggregation_hAmylin_DMSO
	Effect of DMSO on Human Amylin Aggregation
	Time, h	Temperature (oC)	0.02			0.04			0.06			0.08			0.1			0.12			0.15					[DMSO], % v/v	Max Fluorescence Change			t1/2, h			tau, h			lag time = t1/2-2*tau			k_elong=1/tau
	0	24.6	15.823	14.495		16.134	16.562		17.507	15.726		15.648	15.161		16.028	16.118		29.089	17.248		20.456	17.255				2	6226.62	7973.79		4.6423	4.3192		0.5858	0.5159		3.4708	3.2874		1.7071	1.9383
	0.05	24.6	19.252	15.798		16.243	16.054		17.131	15.97		15.842	14.542		15.797	17.232		24.029	17.875		19.853	18.375				4	6302.57	3941.92		4.4103	3.8144		0.5779	0.385		3.2544	3.0445		1.7303	2.5977
	0.1	24.6	19.693	14.895		16.518	16.264		18.372	16.629		15.908	14.929		16.152	17.197		35.789	18.234		20.655	18.22				6	6502.65	5983.39		4.2631	4.4325		0.5022	0.499		3.2588	3.4345		1.9914	2.004
	0.15	24.6	22.642	15.45		16.372	17.378		18.011	16.711		16.384	15.938		17.12	17.463		17.987	18.736		20.952	18.595				8	4946.33	11144.2		4.9424	5.4316		0.7331	0.7132		3.4762	4.0053		1.3641	1.4022
	0.2	24.6	19.192	16.026		17.429	18.688		18.625	17		16.036	16.962		17.542	17.398		18.932	19.335		21.184	20.275				10	3574.34	2666.85		4.8947	4.6518		0.6639	0.6123		3.567	3.4272		1.5063	1.6331
	0.25	24.6	16.791	16.877		17.242	18.625		18.958	16.661		16.944	16.573		18.331	17.626		19.358	19.026		22.082	20.262				12	4844.08	3501.58		6.0255	4.615		1.2251	0.6514		3.5754	3.3122		0.8163	1.5351
	0.3	24.6	16.349	17.248		17.629	18.691		19.736	17.977		17.597	17.181		18.332	17.607		18.867	19.751		22.143	20.582				15	2786.41	9260.45		5.2798	5.6489		1.0193	0.7685		3.2413	4.1119		0.9811	1.3013
	0.35	24.6	17.279	17.506		18.645	19.851		19.934	19.317		17.57	17.673		18.639	18.225		19.312	20.12		21.969	21.358
	0.4	24.6	18.32	18.769		18.985	20.96		20.147	19.143		17.901	18.926		19.926	18.522		20.38	20.816		22.432	21.098
	0.45	24.6	18.546	19.856		20.184	20.93		20.862	20.301		18.677	19.054		20.205	19.24		20.456	21.451		22.904	21.667
	0.5	24.6	19.947	20.178		19.906	21.1		21.132	20.717		18.808	19.363		19.818	19.032		20.065	21.286		23.37	21.892
	0.55	24.6	20.581	21.514		20.348	21.481		21.82	20.415		19.061	19.178		19.534	19.916		21.333	21.52		23.643	22.486
	0.6	24.6	20.718	21.857		20.21	22.238		22.258	21.266		19.56	19.771		20.342	19.888		21.167	21.335		23.116	21.742
	0.65	24.6	21.364	22.86		20.309	21.483		21.974	21.547		18.272	19.583		21.042	20.195		21.541	22.162		22.872	22.678
	0.7	24.6	22.26	23.04		20.42	21.831		22.3	22.408		19.537	20.752		21.596	19.923		21.222	21.239		23.249	23.17
	0.75	24.6	21.957	22.727		20.204	21.691		22.274	22.289		19.331	20.96		20.973	20.533		21.46	22.102		23.557	22.249
	0.8	24.6	22.129	23.393		24.476	21.853		22.326	22.785		19.714	21.982		21.566	21.241		21.595	22.201		24.34	22.606
	0.85	24.6	22.44	24.049		22.138	22.76		22.597	21.951		19.057	22.134		21.169	20.679		21.167	21.918		22.917	22.634
	0.9	24.6	22.736	24.892		22.214	22.468		23.047	22.883		19.73	22.367		21.491	20.82		21.662	22.397		23.888	23.606
	0.95	24.6	23.066	25.716		22.292	22.356		23.09	22.298		20.006	22.552		20.844	20.796		21.972	21.839		22.942	22.799
	1	24.6	22.949	26.056		23.486	23.328		23.739	23.388		20.391	22.825		21.16	21.61		21.766	22.394		24.225	23.075
	1.05	24.6	23.442	27.163		23.88	24.136		24.541	23.891		21.18	23.13		21.465	21.513		22.012	23.192		24.284	23.838
	1.1	24.6	23.889	27.826		24.125	23.574		23.863	23.9		21.325	23.717		21.565	21.711		21.9	22.746		24.206	23.743
	1.15	24.6	24.294	27.592		23.876	23.465		23.656	24.085		21.434	24.339		21.096	21.799		22.177	23.126		24.395	24.268
	1.2	24.6	24.099	28.223		23.369	23.777		23.347	24.606		22.254	23.965		21.71	22.19		21.875	23.577		24.703	23.362
	1.25	24.6	24.511	28.384		24.386	23.466		24.413	24.671		22.337	24.091		22.537	22.525		22.085	23.208		25.364	23.6
	1.3	24.6	25.188	30.1		24.348	24.71		24.741	25.333		22.689	24.701		22.982	23.015		21.902	24.064		24.984	23.799
	1.35	24.6	25.073	31.043		24.809	26.381		25.122	25.422		22.159	25.621		23.04	23.441		22.2	23.611		25.984	24.592
	1.4	24.6	26.35	31.126		24.87	26.291		25.474	25.995		22.402	26.048		23.458	23.753		23.578	23.919		26.327	24.464
	1.45	24.6	26.214	32.82		25.196	26.626		25.611	25.986		23.014	26.775		23.278	23.655		23.62	24.261		26.242	25.006
	1.5	24.6	26.633	34.152		26.054	26.49		26.756	25.416		23.196	26.382		23.806	23.722		23.572	24.458		26.365	24.675
	1.55	24.6	27.312	34.546		26.6	26.548		26.733	25.766		22.887	26.702		23.811	23.783		23.916	23.768		25.836	25.253
	1.6	24.6	28.758	35.309		27.883	26.889		26.284	26.845		23.646	26.981		24.193	24.857		24.189	25.569		27.285	26.024
	1.65	24.6	28.696	37.692		27.776	29.081		27.407	27.919		25.229	27.427		23.961	25.285		24.298	25.248		27.361	26.782
	1.7	24.7	29.825	39.261		28.586	31		27.414	27.751		26.44	27.821		24.632	24.891		24.401	25.945		27.146	26.994
	1.75	24.7	30.131	39.263		29.81	29.571		28.017	28.941		27.056	27.37		24.735	25.865		24.642	25.33		27.539	28.184
	1.8	24.7	31.638	42.602		29.698	32.793		29.356	29.062		27.234	27.773		25.695	27.167		23.997	26.515		27.778	30.839
	1.85	24.7	31.902	45.759		30.876	34.251		31.295	31.023		27.567	28.476		25.233	26.306		22.652	27.629		28.835	30.695
	1.9	24.7	33.813	47.538		33.08	35.548		30.605	31.268		28.285	29.247		26.193	26.984		22.911	27.545		29.138	30.741
	1.95	24.7	35.097	49.972		34.308	36.48		31.686	35.914		29.651	29.468		25.59	27.322		32.189	30.055		29.555	31.792
	2	24.7	36.822	53.9		35.345	40.065		33.873	34.689		32.29	29.863		27.314	28.035		31.3	30.3		33.096	36.49
	2.05	24.7	38.093	56.601		41.35	46.004		36.399	46.331		33.563	32.205		29.94	30.332		30.091	44.195		34.226	46.094
	2.1	24.7	40.474	71.436		44.661	47.918		51.732	42.165		34.339	32.204		30.762	31.791		26.925	33.196		34.521	44.164
	2.15	24.7	42.38	67.79		42.013	49.943		46.308	40.973		36.952	32.842		37.102	31.246		35.112	56.228		32.908	43.957
	2.2	24.7	46.478	71.924		49.403	56.277		44.775	45.618		40.126	29.701		34.468	32.772		40.244	53.589		44.379	40.013
	2.25	24.7	47.634	89.136		54.423	71.021		47.44	50.59		41.828	32.207		33.35	34.612		34.092	76.061		47.266	42.203
	2.3	24.7	50.161	91.825		56.724	74.395		57.68	63.704		46.377	33.417		38.68	42.936		53.292	70.361		53.405	43.028
	2.35	24.7	53.598	147.466		64.009	69.818		60.588	58.688		45.896	39.689		46.566	42.775		63.82	66.615		60.656	46.752
	2.4	24.7	58.197	100.04		77.516	74.681		71.644	93.175		55.372	40.104		49.288	42.612		64.774	76.177		60.983	48.916
	2.45	24.7	72.44	165.223		88.466	81.695		113.039	103.232		55.418	48.231		47.511	48.435		58.584	89.036		48.947	58.128
	2.5	24.7	71.203	153.297		109.298	113.076		113.744	85.944		66.965	44.513		61.917	49.725		67.006	132.183		62.527	77.223
	2.55	24.7	79.504	238.51		156.816	136.599		96.942	87.622		70.974	55.266		66.881	75.444		59.131	104.108		127.641	76.047
	2.6	24.7	84.109	152.968		107.299	132.513		118.165	100.569		96.23	52.806		57.778	63.088		74.8	129.199		99.707	94.099
	2.65	24.7	87.03	218.142		207.506	140.524		108.595	143.262		103.732	60.385		85.293	68.584		120.849	208.198		99.38	85.813
	2.7	24.7	126.755	290.057		130.874	133.796		141.383	180.83		88.308	69.976		77.808	93.66		115.272	170.7		123.445	108.858
	2.75	24.7	140.862	297.577		139.535	223.418		169.254	277.581		91.432	71.698		77.215	75.114		117.675	171.592		118.003	125.481
	2.8	24.7	144.712	262.982		264.259	350.225		176.794	191.095		88.312	109.834		119.362	118.717		127.962	213.826		141.403	134.189
	2.85	24.7	151.825	260.386		280.537	301.546		331.606	148.259		128.227	96.81		79.284	82.332		162.109	183.869		182.282	157.185
	2.9	24.7	162.744	358.838		341.829	370.654		257.783	204.864		177.755	105.016		118.477	164.416		160.333	243.005		192.848	192.455
	2.95	24.7	164.249	436.281		300.543	404.046		263.808	332.93		225.276	109.152		162.585	133.575		182.234	283.093		191.427	190.81
	3	24.7	184.992	436.996		319.38	518.663		373.307	496.568		213.163	117.383		166.909	206.424		188.481	281.243		209.563	182.043
	3.05	24.7	240.931	460.331		434.281	617.118		434.631	419.546		255.913	138.859		137.006	121.059		207.672	354.586		255.115	225.574
	3.1	24.7	309.837	552.394		465.475	649.21		420.36	351.744		295.61	112.797		152.1	165.143		227.094	339.897		270.624	232.976
	3.15	24.7	303.279	495.507		513.654	639.068		567.644	391.056		360.261	161.197		238.796	220.69		256.008	377.903		273.016	252.987
	3.2	24.7	331.207	584.516		540.499	666.148		625.709	499.154		349.741	181.427		306.364	312.952		278.15	448.426		283.524	277.246
	3.25	24.7	289.046	613.245		597.681	823.731		665.27	613.131		350.298	189.696		257.918	280.702		294.202	486.826		302.42	282.946
	3.3	24.7	324.833	755.881		633.108	837.135		796.085	675.694		362.81	195.798		282.126	278.644		307.796	509.683		299.707	303.694
	3.35	24.7	347.525	786.351		771.106	912.83		930.026	724.906		396.484	222.862		303.946	365.334		300.519	484.487		345.824	336.533
	3.4	24.7	389.653	914.074		897.264	1060.17		953.024	801.1		489.962	282.031		373.375	367.909		336.199	590.698		363.466	355.774
	3.45	24.7	460.445	1068.07		930.067	1043.65		945.868	784.303		508.554	275.927		414.018	499.391		388.094	588.571		410.243	350
	3.5	24.7	537.178	978.323		875.017	1171.12		1133.29	915.036		535.364	251.571		430.523	464.288		392.476	635.237		422.46	387.982
	3.55	24.7	690.038	1190.66		807.665	1287.43		1252.92	932.075		541.716	343.112		451.198	503.317		378.056	693.976		388.876	383.799
	3.6	24.7	763.477	1313.81		956.134	1350.99		1326.12	890.074		555.916	435.659		461.845	529.382		395.957	764.759		459.336	437.405
	3.65	24.7	809.058	1462.23		1082.71	1496.77		1513.09	1116.91		552.419	462.045		411.856	606.698		438.363	820.692		482.098	419.744
	3.7	24.7	844.106	1543.76		1214.45	1554.65		1721.23	1255.87		660.433	473.202		487.279	633.643		498.189	684.833		465.575	480.617
	3.75	24.7	863.438	1669.28		1382.06	1840.27		1555.44	1300.36		741.261	574.559		597.385	683.643		519.811	789.66		484.308	514.236
	3.8	24.7	889.925	1892.7		1542.34	1880.97		1743.52	1457.95		775.793	682.289		700.158	815.933		487.253	944.779		516.251	548.861
	3.85	24.7	999.236	2000.73		1543.56	2006.78		1884	1528.17		834.241	705.071		735.784	798.059		477.339	983.616		562.015	566.265
	3.9	24.7	1130.78	2068.07		1750.23	2184.87		2071.27	1538.2		830.381	716.952		747.578	825.055		471.316	886.484		610.654	651.488
	3.95	24.7	1144.64	2207.22		1843.28	2281.21		1938.96	1594.41		826.173	757.948		731.74	817.698		479.759	867.318		646.293	674.596
	4	24.7	1209.34	2370.33		1882.6	2182.11		2061.38	1710.06		875.741	842.731		804.861	921.329		544.303	1100.6		575.753	705.387
	4.05	24.7	1270.52	2547.48		2026.73	2513.45		2404.48	1851.19		1026.91	986.914		791.074	992.779		674.497	1294.87		679.737	722.427
	4.1	24.6	1376.84	2677.73		2094.6	2790.52		2339.98	2188.48		1149.15	985.861		983.485	1033.7		694.939	1386.92		706.642	793.489
	4.15	24.6	1516.2	2871.04		2005.15	2958.15		2639.93	2220.76		1306.73	1102.43		925.049	1211.66		693.112	1353.23		747.624	793.376
	4.2	24.6	1729.59	2788.8		2169.26	3057.15		2958.71	2138.71		1233.68	1217.96		883.099	1257.29		749.756	1270.18		861.532	879.412
	4.25	24.6	1918.28	2851.25		2398.13	3025.27		3131.89	2116.03		1223.04	1189.36		1030.38	1136.27		776.474	1197.76		790.56	866.983
	4.3	24.6	2047.81	3098.42		2358.72	2988.75		3335.82	2500.3		1195.74	1360.14		1187.96	1278.79		811.668	1364.8		747.212	1001.39
	4.35	24.6	2114.71	3261.26		2256.7	2928.32		3304.42	2834.74		1204.07	1424.05		1288.84	1269.02		910.798	1485.06		688.414	1026.2
	4.4	24.5	2185.05	3532.94		2382.56	3351.28		3206.88	2673.32		1274.12	1488.56		1440.8	1596.77		804.038	1606.43		853.529	1178.42
	4.45	24.5	2272.35	3939.57		2574.49	3541.03		3271.4	2694.94		1351.67	1596.97		1492.78	1514.81		841.32	1764.33		944.527	1036.63
	4.5	24.5	2244.45	4297.39		2774.67	3562.22		3426.41	3080.97		1494.31	1465.04		1453.21	1598.71		911.562	1794.97		947.158	1176.02
	4.55	24.4	2381.95	4385.73		2984.7	3875.96		3635.24	3338.78		1677.03	1801.91		1389.39	1726.36		939.949	1653.23		1010.22	1345.82
	4.6	24.4	2466.09	4294.78		3097.5	4058.97		4002.89	3507.25		1757.45	1964.53		1510.94	1601.3		1005.31	1512.99		1069.51	1410.14
	4.65	24.4	2613.61	4169.27		3154.2	3942.19		4327.53	3942.19		1853.78	1740.81		1412.36	1722.43		1072.8	2078.25		1138.2	1413.26
	4.7	24.3	2734.58	4320.72		3318.9	3670.56		3913.63	4101.64		1905.22	1793.61		1803.76	1880.06		1093.76	2185.24		1090.22	1563.23
	4.75	24.3	2706.87	4436.33		3507.23	3412.82		3780.14	3878.68		1902.47	2025		1871.69	1915.37		1078.95	2223.84		987.885	1481.63
	4.8	24.3	2800.56	4178.68		3700.73	3325.09		4000.79	4039.54		1895.67	2274.18		1611.52	1867.26		1111.85	2073.18		987.152	1660.49
	4.85	24.2	2834.45	4238.81		3781.19	3387.52		4251	4225.79		1954.1	2137.47		1601.64	2024.7		1151.14	2470.49		1054.74	1760.33
	4.9	24.2	2917.11	4349.42		3808.6	3442.19		4544.73	4263.81		2054.76	2265.57		1929.06	2215.74		1224.73	2509.5		1147.26	1721.41
	4.95	24.2	2925.21	4716.22		3778.12	3484.84		4679.83	4284.58		2115.21	2426.47		1910.03	2099.56		1263.87	2179.5		1186.7	1792.57
	5	24.1	2987.64	5031.98		3900.23	3713.5		4709.47	4519.96		2128.89	2386.04		2213.55	2500.07		1347.14	2583.95		1133.79	1763.96
	5.05	24.1	3076.49	5088.51		3914.69	3875.35		4985.46	4738.91		2069.43	2933.45		2541.98	2657.25		1416.56	2814.39		1281.03	2121.9
	5.1	24.1	3170.33	5053.56		3917.57	4035.21		5154.3	4844.4		2052.11	2927.9		2489.73	2260.67		1525.15	2995.43		1455.88	1884.71
	5.15	24.1	3274.04	5061.04		3926.67	3951.33		5224.92	4970.81		2090.64	2305.39		2352.42	2344.25		1646.39	2800.89		1451	1992.3
	5.2	24	3494.77	5037.68		4088.77	3576.45		5462.91	5057.55		2254.63	2509.77		2344.7	2362.26		1736.44	2633.68		1414.55	2270.04
	5.25	24	3610.75	5041.98		3994.5	3349.07		5589.47	5093.78		2328.04	3017.94		2151.7	2414.36		1699.18	2437.24		1358.14	2112.52
	5.3	24	3643.21	5043.23		4006.17	3212.42		5454.6	5083.98		2466.06	2928.37		2316.14	2737.11		1657.73	2687.48		1323.38	2288.42
	5.35	24	3827.64	5232.58		3806.97	3167.8		5221.62	5154.75		2597.97	2947.54		2751.78	2753.87		1672.53	3133.06		1304.44	2464.86
	5.4	24	3818.59	5394.51		3790.51	3219.56		4738.54	5259.05		2692.25	3361.71		2941.53	2788.51		1651.52	3454.72		1265.7	2620.66
	5.45	23.9	3923.34	5372.24		3905.69	3219.18		4608.21	5504.96		2702.83	3255.7		2965.4	3033.98		1661.7	3391.59		1391.74	2322.32
	5.5	23.9	3913.61	5410.23		3891.3	3402.43		4671.35	5274.05		2736.04	3484.96		3000.56	3043.88		1597.57	3287.05		1561.74	2628.56
	5.55	23.9	3892.56	5342.69		3929.51	3622.09		4806.03	5238.41		2764.1	4002.75		3108.67	3239.28		1584.94	3166.37		1670.4	3007.57
	5.6	23.9	3900.01	5442.22		4017.6	3588.94		5089.58	5407.74		2846.23	3924.42		3210.28	3170.12		1605.9	3177.46		1788.92	2969.02
	5.65	23.9	3984.42	5702.32		4274.71	3704.89		5211.11	5692.26		2931.36	3545.78		3187.86	3408.47		1668.12	3214.33		1809.17	2639.41
	5.7	23.8	4001.1	5515.03		4794.06	3919.21		5355.94	5932.61		3026.99	3534.88		3065.26	3433.69		1717.63	3207.03		1804.93	2845.81
	5.75	23.8	4020.83	5414.7		4703.5	3947.5		5380.93	5775.36		3036.16	3793.57		2949.59	3256.38		1736.1	3251.95		1776.49	3018.18
	5.8	23.8	3994.54	5471.94		5054.27	4171.39		5461.69	5777.98		3138.17	3508.47		2893.7	3187.59		1734.39	3074.58		1768.86	2688.31
	5.85	23.8	4054.98	5924.87		5079.26	4205.15		5529.78	5733.21		3165.98	3422.55		2931.33	3433.12		1806.97	3286.76		1786.57	3023.64
	5.9	23.8	4003.07	5497.15		4911.02	4219.73		5760.17	5851.43		3364.64	3685.9		3001.48	3382.7		1921.82	3632.46		1794.53	3333.4
	5.95	23.8	3937.81	5497.35		5005.34	4398.86		5671	5664.39		3080.85	4003.8		3228.72	3366.61		2052.4	3826.13		1850.14	3149.01
	6	23.7	3997.4	5462.72		5030.31	4398.1		5711.69	5448.64		3107.89	3944.4		3361.7	3596.28		2156.38	3925.12		1868.58	3043.51
	6.05	23.7	4042.78	5491.99		4923.54	4089.63		5760.41	5346.32		3202.18	4250.74		3482.25	3729.97		2240.25	3767.2		1904.56	2919.35
	6.1	23.7	4129.51	5461.88		4789.23	4033.36		5929.92	5405.65		3264.51	4436.92		3633.51	3849.25		2286.81	3525.54		1989.54	2986.25
	6.15	23.7	4022.5	5794.5		4948.51	3897.33		6111.73	5899.98		3362.62	4513.66		3600.65	3592		2314.89	3410.24		2022.48	3422.31
	6.2	23.7	4001.64	6176.54		4558.38	3752.54		5967.77	5806.15		3431.31	4811.17		3525.59	3525.22		2335.47	3563.19		2035.75	4039.33
	6.25	23.6	4410.68	5508.74		4731.22	3878.6		5839.74	5920.73		3396.42	4664.23		3607.01	3508.92		2395.89	3809.76		2064.45	3705.98
	6.3	23.6	4167.38	5604.33		4518.84	3656.57		6180.32	6147.63		3612.22	4779.2		3502.42	3691.01		2440.84	4112.71		2117.63	3738.82
	6.35	23.6	4701.96	5661.4		4493.45	3709.72		5938.53	6227.28		3367.7	4859.77		3544.19	3666.74		2416.88	4082.3		2235.1	4139.92
	6.4	23.6	4200.88	5875.41		4558.3	3951.77		5990.59	5873.48		3487.23	4436.41		3484.82	3832.44		2362.06	3879.8		2198.01	3556.61
	6.45	23.6	4119.89	5509.35		4466.51	3961.92		5907.44	5780.68		3840.6	4408.79		3528.4	3726		2364.23	4015.53		2235.09	3102.84
	6.5	23.6	4457.95	6508.42		5177.39	4173.55		5784.13	5988.45		3503.59	4552.98		3707.1	3792.2		2369.71	4195.81		2301.01	3678.36
	6.55	23.6	4128.69	5552.4		4597.22	4167.36		6083.74	5628.81		3543.65	4745.25		3698.55	3804.07		2409.86	4108.75		2357.58	4444.32
	6.6	23.5	4203.83	5807.35		4857.18	4512.65		5802.79	5922.43		3491.04	4603.05		3794.4	3953.23		2411.78	4056.18		2479.69	4157.47
	6.65	23.5	4252.74	5494.26		4693.19	4669.58		5884.28	5911.27		3820.12	4390.61		3961.91	4329.75		2453.72	3990.64		2484.89	4240.11
	6.7	23.5	4545.4	5595.42		5024.28	4418.41		5654.07	5719.95		3524.21	4257.94		3987.46	4328.74		2519.7	3983.89		2522.34	4089.42
	6.75	23.5	4424.96	5608.65		4627.91	4636.14		5561.85	5517.82		3392.27	4038.87		4013.21	4281.48		2562.27	3963.57		2492.28	3647.75
	6.8	23.5	4213.67	5589.07		4454.99	4543.4		5438.31	5633		3411.99	4388.26		3976.51	4232.72		2603.91	4011.67		2562.1	3583.28
	6.85	23.5	4620.44	5356.26		4927.31	4273.11		5333.02	5657.44		3571.61	4741.76		4022.93	4144.55		2647.2	3874.91		2524.71	4080.67
	6.9	23.5	4454.37	5674.01		4548.9	4362.98		5370.68	6045.06		3683.56	4765.1		3988.86	3966.06		2587.29	3842.88		2474.09	4050.29
	6.95	23.4	4288.95	5539.14		5423.91	4224.6		5483.91	5826.96		3768.68	4787.59		3852.59	3905.55		2588.73	3898.57		2421.42	3944.71
	7	23.4	4455.52	5520.19		4697.57	4367.46		5498.22	5787		3556.04	4907.72		3900.41	3804.5		2984.58	3676.42		2437.69	4628.67
	7.05	23.4	4206.74	5747.09		4981.95	3842.62		5601.56	5699.9		3671	4696.26		3930.3	3722.14		2594.43	3791.47		2447.29	5164.41
	7.1	23.4	4103.58	5329.22		5301.58	3669.67		5405.36	6095.61		3772.88	4523.29		3889.17	3723.59		2966.91	3777.13		2455.42	4800.57
	7.15	23.4	4190.71	5281.56		4742.83	3629.51		4946.51	5692.08		3597.51	4654.98		3938.43	3688.9		2665.04	3841.28		2473.57	4471.94
	7.2	23.4	4233.18	5651.21		4589.31	3708.53		5141.84	5544.69		3508.92	4919.51		4024.58	3712.54		2677.99	3923.33		2463.75	4431.94
	7.25	23.4	4551.47	5428.14		4659.03	3539.05		5159.88	5871.87		3745.97	5221.67		4069.65	3732.22		2763.77	3931.35		2528.35	4138.54
	7.3	23.4	4211.76	5304.92		4994.67	3744.32		5343.25	5619.02		3690.04	5170.15		4184.77	3820.71		2794.7	4016.07		2489.2	3897.93
	7.35	23.4	4542.3	5338.3		4798.31	3802.09		4970.38	5694.94		3866.43	4806.12		4122.74	3793.77		2863.64	3982.2		2525.64	3966.02
	7.4	23.4	4329.41	5205.38		4473.77	3465.62		5061.56	5535.45		3772.41	4662.02		4177.19	3866.44		2968.54	3945.91		2559.79	4081.49
	7.45	23.4	4407.38	5962.01		4777.48	3410.62		5916.11	5632.05		3636.2	5045.15		4122.01	3978.72		3007.3	3892.27		2560	4285.46
	7.5	23.3	4283.52	5330.03		4407.26	3506.62		5053.91	5982.48		3635.56	4856.54		4190.34	4166.43		3207.96	4000.78		2542.56	4179.63
	7.55	23.3	4316.62	5483.89		4445.05	3424.06		5656.75	5816.23		3642.7	4819.88		4271.48	4184.29		3104.64	3978.43		2596.71	3988.9
	7.6	23.3	4285.55	5332.92		4300.94	3906.8		4897.31	5592.25		3635.24	4800.44		4168.39	4100.74		3096.48	4026.66		2614.62	4141.41
	7.65	23.4	4442.87	5115.78		4362.88	3964.89		5403.58	5703.36		3594.93	4687.59		4214.67	4175.47		3189.45	4230.89		2613.24	4598.07
	7.7	23.4	3979.29	5169.24		4056.67	3598.14		5113.74	5937.69		3842.07	4584.02		4149.52	4267.09		3544.86	4001.27		2639.29	4889.78
	7.75	23.4	4151.94	5450.23		4605.2	3871.68		5027.15	6268.4		3723.17	4576.45		4316.84	4249.44		3539.53	4073.29		2709.94	5165.06
	7.8	23.4	4027.39	5217.91		4250.04	4124.33		5284.85	6469.16		3882.31	4514.23		4191.37	4184.14		3523.6	4155.85		2722.07	4940.39
	7.85	23.4	4015.31	5159.94		4451.56	4532.85		5251.32	5860.4		3699.67	4759.43		4151.38	4224.81		3518.46	4177.81		2728.05	4668.05
	7.9	23.4	4088.66	4853.87		4183.76	3975.41		5154.48	6321.1		3675.75	4369.48		4167.62	4189.03		3458.77	4404.78		2928.56	4398.63
	7.95	23.4	4440.07	4991.2		4480.34	4038.55		5130.85	6698.61		3622.34	4223.89		4181.88	4197.14		3494.41	4141.1		2823.18	4043.61
	8	23.4	3997.24	4937.97		4639.97	4052.2		5211.73	6047.74		3521.95	4274.82		4128.3	4236.43		3473.94	4235.25		2937.07	3873.15
	8.05	23.4	3952.09	5091.66		4196.91	4461.6		5402.24	6910.75		3706.32	4161.96		4113.16	4261.16		3561.77	4277.03		2865.58	3747.59
	8.1	23.4	4054.67	5189.13		4301.39	4271.23		5612.56	6285		3571.26	4106.92		4084.43	4256.46		3431.29	4534.75		2865.46	3631.7
	8.15	23.4	4529.15	4952.72		4176.33	4126.63		5591.88	6526.46		3727.77	4255.55		4011.01	4330.16		3489.78	4247.93		2808.12	3544.36
	8.2	23.4	4016.56	4833.12		4286.7	4011.14		5353.25	6143.7		3452.62	4031.68		4016.24	4334.83		3504.84	4257.33		2802.13	3613.36
	8.25	23.4	4005.9	4698.1		4282.34	4209.95		5312.82	6745.52		3655.74	4008.54		4043.39	4300.33		3619.41	4293.47		2814.8	3467.43
	8.3	23.4	3928.99	4868.54		4326.78	3741.09		5262.22	6193.11		3657.82	3975.3		4020.75	4305.81		3622.56	4138.49		2830.49	3445.57
	8.35	23.4	3843.38	5384.62		4229.59	3615.34		5329.05	6382.12		3397.81	3901.36		4136.69	4246.03		3651.55	4154.38		2949.12	3475.49
	8.4	23.4	4180.11	4558.38		4421.22	3695.58		5575	6327.3		3451.52	4108.21		4010.2	4216.78		3615.19	4383.11		2911.53	3376.5
	8.45	23.4	3844.4	5013.89		4215.14	3574		5512.4	6293.19		3548.22	3869.66		4025.49	4220.75		3634.85	4246.59		2954.96	3453.53
	8.5	23.4	4128.27	4784.13		4520.29	4066.53		5453.03	6304.69		3601.59	3859.19		4113.98	4256.39		3643.05	4261.87		3009.37	3374.95
	8.55	23.4	3657.11	4642.73		3967.16	3740.57		5331.65	6108.81		3428.28	3988.9		4002.09	4644.46		3743.75	4392.39		3001.1	3383.86
	8.6	23.4	3832.83	4860.02		4005.03	3930.37		5533.18	6682.06		3488.6	3841.41		4129.33	4440.37		3623.28	4229.86		2990.89	3424.75
	8.65	23.4	4039.44	5149.51		4127.72	3812.61		5175.04	5928.82		3558.03	3978.52		4060.76	4419.4		3621.22	4271.9		2974.19	3562.84
	8.7	23.4	3889.7	4789.04		4366.43	3803.98		5624.73	6217.9		3427.32	3642.53		4106.53	4327.42		3600.67	4248.3		2961.3	3521.93
	8.75	23.4	3634.58	4693.56		4499.05	4022.05		5267.05	5906.51		3410.45	3662.05		4140.29	4475.23		3675.75	4257.76		2972.66	3454.66
	8.8	23.4	4068.3	5087.36		4268.08	4102.86		5252.83	5966.26		3897.42	3697.16		4208.85	4513.84		3602.89	4289.21		2903.98	3503.56
	8.85	23.4	3634.74	4559.56		4161.85	3790.88		5123.89	5901.45		3428.55	3528		4350.78	4427.14		4015.07	4260.12		2913.95	3436.78
	8.9	23.4	3916.16	5132.27		4743.48	3946.47		5657.45	6661		3534.85	3611.71		4227.75	4510.59		3730.86	4379.49		2889.36	3561.97
	8.95	23.4	3733.24	4736.19		4120.83	3751.35		5415.46	5852.55		3530.6	3509.9		4259.8	4649.56		3676.27	4321.18		2891.36	3471.43
	9	23.4	3958.61	4516.1		4676.74	3830.52		5895.17	5959.84		3502.93	3637.73		4230.35	4508.3		3754.38	4235.74		2833.18	3436.07
	9.05	23.4	3900.91	4852.77		4171.44	3979.86		5522.66	6021.94		3480.09	3481.77		4244.03	4533.17		3715.99	4236.49		2825.19	3450.22
	9.1	23.4	3704.52	4807.02		4254.86	3803.02		5304.46	5996.63		3581.31	3438.47		4365.93	4860.48		3729.64	4270.29		2966.03	3497.43
	9.15	23.4	3799.5	4572.5		4114.54	3593.06		5169.27	5715.43		3427.94	3391.39		4341.79	4553.37		3655.96	4197.23		2837.44	3608.87
	9.2	23.4	3933.8	4845.09		4740.1	4291.1		5587.06	5623.08		3585.43	3367.89		4201.38	4565.01		3568.64	4236.38		2874.22	3498.91
	9.25	23.4	3674.45	4886.6		4068.77	3934.88		5174.3	5705.59		3444.76	3279.21		4525.03	4515.52		3601.65	4282.91		2860.62	3558.34
	9.3	23.3	3533.89	4762.76		4332.53	3575.01		5179.88	5545.74		3550.81	3291.21		4280.55	4500.59		3481.43	4279.66		2888.88	3563.75
	9.35	23.3	3563.26	4744.73		4817.03	3844.86		5413.7	5421.28		3627.88	3262.72		4310.06	4472.09		3691.65	4309.11		2931.18	3670.85
	9.4	23.3	3633.84	4670.9		4244.45	3759.93		5402.16	5959.01		3522.01	3253.55		4300.08	4534.13		3589.77	4252.4		3089.93	3537.15
	9.45	23.3	3862.34	5204.45		4354.71	3893.81		5237.77	5893.73		3520.84	3270.7		4408.6	4472.8		3566.95	4196.5		2915.65	3809.7
	9.5	23.3	3711.48	4587.82		4137.53	3719.57		5501.57	5526.9		3609.59	3279.48		4367.78	4491.49		3685.29	4411.74		2978.54	3708.82
	9.55	23.3	3548.97	4489.19		4396.12	3952.2		5333.72	5432.92		3606.97	3777.28		4407.17	4507.4		3656.11	4387.17		3073.71	3720.01

## Sheet: PD Glycemia
		Change in Glycemia, mg/dL
	Time, h	Insulin						Insulin + murine Amylin						Insulin + human PEGylated amylin
	0	0	0	0	0	0		0	0	0	0	0		0	0	0	0	0
	1	-33	-33	-32	-42	-63		-70	-62	-30	-66	-78		-46	-102	-82	-74	-68
	2	-29	-35	-27	-20	-14		-3	-2	-23	-63	-62		7	-73	-41	-44	-29
	4	-43	-52	-36	-32	-44		-35	-31	-26	-55	-72		16	-29	5	-26	-1
	6	-57	-74	-39	-34	-92		-55	-51	-22	-85	-57		2	-36	-5	-43	-12
	20	-72	-78	-47	-54	-98		-68	-70	-53	-84	-91		-39	-79	-74	-63	-51
		Each column represent one animal

## Sheet: PD cAMP MCF-7
		cAMP, nM
	Conc, Molar	human amylin		PEGylated human amylin
	1e-12	5.37	5.03	4.83	5.61
	1e-11	3.89	4.69	4.14	3.71
	1e-10	4.4	5.34	3.86	4.59
	1e-09	7.7	8.55	5.54	6.29
	1e-08	18.15	17.64	17.13	22.08
	1e-07	37.13	35.03	38.3	36.06
	1e-06	50.53	40.95	47.85	54.26
	1e-05	50.93	49.79	53.95	47.73

## Sheet: PK
		PK Amylin (in vivo)
	Time, min	Free Human Amylin, nM (serum)				PEGylated Human Amylin, nM (serum)
	0.0833	6628.49	6705.33	4693.01		3419.78	4132.88	4152	10932.9		One phase decay	Free Human Amylin	PEGylated Human Amylin
	0.5	4693.01	658.934			2883.99	8661.29	6994.7	3446		Best-fit values
	1	2722	422.617			2800.14	4870.57	2366.51	3670		Y0	6886	6486
	2	593.403	324.175			1086.41	6214.9	3005.23	2602.97		Plateau	184.9	-53.41
	4	198.188	206.597			26.3998	601.046	520.593			K	1.781	0.232
	8					3.50453	92	37.2744			Half Life	0.3893	2.988
	24					0.281598	22.382	14	20.0652		Tau	0.5616	4.311
	48	22.6756	18.241								Span	6701	6539
											Std. Error
											Y0	951.2	1026
											Plateau	519.3	719.8
											K	0.6788	0.1051
											Span	997.7	1144
											95% Confidence Intervals
											Y0	4766 to 9005	4362 to 8609
											Plateau	-972.2 to 1342	-1543 to 1436
											K	0.2681 to 3.293	0.01450 to 0.4494
											Half Life	0.2105 to 2.585	1.542 to 47.82
											Tau	0.3037 to 3.730	2.225 to 68.99
											Span	4478 to 8924	4171 to 8907
											Goodness of Fit
											Degrees of Freedom	10	23
											R²	0.8316	0.6088
											Absolute Sum of Squares	13760000	83700000
											Sy.x	1173	1908
											Constraints
											K	K > 0.0	K > 0.0
											Number of points
											Analyzed	13	26
